# Supplementary material for: Metagenomic analysis of planktonic riverine microbial consortia using nanopore sequencing reveals insight into river microbe taxonomy and function
Source: Gigascience. 2020 Jun 10;9(6):giaa053. doi: 10.1093/gigascience/giaa053 (PMC7285869; doi:10.1093/gigascience/giaa053)
Supplement: giaa053_Supplemental_Files [file giaa053_supplemental_files.zip]

Archive with 2 entries (2 files):
- GIGA-S-19-00534-3_pavian.pdf
- GIGA-S-19-00534-3_Supplementals.docx
